# Supplementary material for: Piezo1-mediated spontaneous calcium transients in satellite glia impact dorsal root ganglia development
Source: PLoS Biol. 2023 Sep 25;21(9):e3002319. doi: 10.1371/journal.pbio.3002319 (PMC10564127; doi:10.1371/journal.pbio.3002319)
Supplement: S1 Table — Summary of statistical information for each figure panel. (XLSX) [file pbio.3002319.s011.xlsx]

## Sheet: Sheet1
	Figure number	Raw Number or transgene being shown	n value			p-values	Statistical test
			number of fish used	number of DRG	number of cells
	1A	Tg(sox10:gal4);Tg(UAS:GCaMP6s):Tg(neurod:tagRFP) 3dpf	N/A	N/A	N/A	N/A	N/A
	1B	Tg(sox10:gal4);Tg(UAS:GCaMP6s) 3dpf	N/A	N/A	N/A	N/A	N/A
	1C	N/A	N/A	N/A	5 sox10+ cells	N/A	z score
	1D	Tg(sox10:gal4);UAS:GCaMP6s-caax 3dpf	N/A	N/A	N/A	N/A	N/A
	1E	N/A	N/A	N/A	4 calcium microdomains	N/A	z score
	1F	Tg(sox10:gal4);Tg(UAS:GCaMP6s) 3dpf	N/A	N/A	N/A	N/A	N/A
		Tg(sox10:gal4);Tg(UAS:GCaMP6s) 3dpf	N/A	N/A	N/A	N/A	N/A
	1G	2dpf = 0.4565+/-1.149 isolated calcium events	6	10	46	2dpf vs 3dpf: p=0.9179	post hoc tukey test
		3dpf = 0.5556+/-1.251 isolated calcium events	4	6	27	2dpf vs. 4dpf: p=0.8375	post hoc tukey test
		4dpf = 0.3235+/-0.5888 isolated calcium events	4	7	34	3dpf vs. 4dpf: p=0.6608	post hoc tukey test
	1H	2dpf = 1.152+/-0.6656 simultaneous calcium events	6	10	46	2dpf vs. 3dpf: p=0.0019	post hoc tukey test
		3dpf = 2.148+/-1.680 simultaneous calcium events	4	6	27	2dpf vs. 4dpf: p=0.0449	post hoc tukey test
		4dpf = 1.795+/-1.225 simultaneous calcium events	4	7	34	3dpf vs. 4dpf: p=0.4727	post hoc tukey test
	1I	Average number of seconds = 11.81+/-9.914	7	8	15	N/A	N/A
	1J	Average µM3 = 30.10+/-18.51	7	8	15	N/A	N/A
	1K	Tg(sox10:gal4);Tg(UAS:GCaMP6s) 3dpf	N/A	N/A	N/A	N/A	N/A
		N/A	N/A	1	5 sox10+ cells	N/A	z score
	1L	Tg(sox10:gal4);Tg(UAS:GCaMP6s) 4dpf	N/A	N/A	N/A	N/A	N/A
		N/A	N/A	1	5 sox10+ cells	N/A	z score
	1M	Network Map Legend	N/A	N/A	N/A	N/A	N/A
		3dpf Network Map	N/A	1	5	N/A	correlation coefficient
		4dpf Network Map	N/A	1	5	N/A	correlation coefficient
	1N	2dpf = 35.48%+/-31.70 high correlation coefficient	6	10	50	2dpf vs 3dpf: p=0.8662	post hoc tukey test
		3dpf = 39.33%+/-30.61 high correlation coefficient	4	6	27	2dpf vs. 4dpf: p=0.0044	post hoc tukey test
		4dpf = 58.26%+/-32.13 high correlation coefficient	4	7	34	3dpf vs. 4dpf: p=0.0565	post hoc tukey test
	1O	Tg(sox10:meGFP) Cxn43 2dpf	N/A	N/A	N/A	N/A	N/A
		Tg(sox10:meGFP) Cxn43 3dpf	N/A	N/A	N/A	N/A	N/A
		Tg(sox10:meGFP) Cxn43 4dpf	N/A	N/A	N/A	N/A	N/A
		Depictions of 2dpf, 3dpf, and 4dpf DRG with Cxn43 puncta	N/A	N/A	N/A	N/A	N/A
	1P	2dpf = 0.5000+/-0.7071 Cxn43 puncta	6	18	N/A	2dpf vs 3dpf: p=0.1577	post hoc tukey test
		3dpf = 1.000+/-0.8452 Cxn43 puncta	10	29	N/A	2dpf vs. 4dpf: p<0.0001	post hoc tukey test
		4dpf = 2.208+/-1.062 Cxn43 puncta	8	24	N/A	3dpf vs. 4dpf: p<0.0001	post hoc tukey test
	1Q	DMSO = 36.58%+/-31.22 high correlation coefficients	4	7	26	DMSO vs. CBX: p=0.0391	unpaired t test
		CBX = 22.00%+/-22.30 high correlation coefficients	3	5	34	DMSO vs. CBX: p=0.0391	unpaired t test
	1R	Depiction of pilot screen strategy	N/A	N/A	N/A	N/A	N/A
	1S	DMSO = 4.063+/-3.808 active events	19	64	N/A	p<0.0001	Brown-Forsythe ANOVA
		HMR1556 = 3.400+/-2.971 active events	5	15	N/A	HMR1556 vs. DMSO: p=0.9523	dunnett test
		Apyrase = 5.800+/-6.879 active events	5	15	N/A	Apyrase vs. DMSO: p=0.8727	dunnett test
		Thaps = 13.77+/-6.858 active events	4	13	N/A	Thaps vs. DMSO: p=0.0010	dunnett test
		GsMTx4 = 1.000+/-0.9129 active events	5	13	N/A	GsMTx4 vs. DMSO: p<0.0001	dunnett test
		CBX = 8.286+/-9.051 active events	5	14	N/A	CBX vs. DMSO: p=0.4074	dunnett test
	2A	Depiction of mechanical force assay	N/A	N/A	N/A	N/A	N/A
		Image of mechanical force assay	N/A	N/A	N/A	N/A	N/A
	2B	Depiction of mechanical force on zebrafish larvae	N/A	N/A	N/A	N/A	N/A
	2C	sox10 DMSO 2dpf = 57.14% responding to touch	7	7	N/A	sox10 2dpf DMSO vs GsMTx4: p = 0.2929	Fisher's exact test
		sox10 GsMTx4 2dpf = 20.00% responding to touch	5	5	N/A
		neurod DMSO 2dpf = 0% responding to touch	5	5	N/A	neurod 2dpf DMSO vs GsMTx4: p>0.9999	Fisher's exact test
		neurod GsMTx4 2dpf = 0% responding to touch	4	4	N/A
		sox10 DMSO 3dpf = 81.82% responding to touch	11	11	N/A	sox10 3dpf DMSO vs GsMTx4 : p=0.0110	Fisher's exact test
		sox10 GsMTx4 3dpf = 0% responding to touch	4	4	N/A
		neurod DMSO 3dpf = 100% responding to touch	9	9	N/A	neurod 3dpf DMSO vs GsMTx4: p=0.0476	Fisher's exact test
		neurod GsMTx4 3dpf = 25% responding to touch	4	4	N/A
	2D	Tg(sox10:gal4);Tg(UAS:GCaMP6s) 2dpf	N/A	N/A	N/A	N/A	N/A
	2E	change in fluorescence of DMSO treated DRG	1	1	N/A	N/A	Δf/f
		change in fluorescence of GsMTx4 treated DRG	1	1	N/A	N/A	Δf/f
	2F	Resting DMSO 3dpf = 0.003+/-0.006 average change in fluorescence	9	9	N/A	Resting DMSO vs Resting GsMTx4: Discovery? NO p= 0.0333	multiple unpaired t tests
		Resting GsMTx4 3dpf = -0.006+/-0.006 average change in fluorescence	4	4	N/A
		Compression DMSO 3dpf = 0.010+/-0.010 average change in fluorescence	9	9	N/A	Compression DMSO vs Compression GsMTx4: Discovery? Yes p=0.0005	multiple unpaired t tests
		Compression GsMTx4 3dpf = -0.030+/-0.021 average change in fluorescence	4	4	N/A
		Decompression DMSO 3dpf = 0.029+/-0.019 average change in fluorescence	9	9	N/A	Decompression DMSO vs Decompression GsMTx4: Discovery? Yes p = 0.0025	multiple unpaired t tests
		Decompression GsMTx4 3dpf = -0.027+/-0.034 average change in fluorescence	4	4	N/A
	2G	Tg(ngn:GFP) 2dpf	N/A	N/A	N/A	N/A	N/A
		Tg(ngn:GFP) 3dpf	N/A	N/A	N/A	N/A	N/A
	2H	Average µm of compression for Response = 207.8+/-65.74	16	16	N/A	p=0.0070	unpaired t test
		Average µm of compression for No Response = 88.55+/-81.17	16	16	N/A
	2I	Sox10:meGFP piezo1 3dpf	N/A	N/A	N/A	N/A	N/A
	2J	DRG with piezo1 puncta = 79%	9	24	N/A	N/A	N/A
		DRG without piezo1 puncta = 21%	9	24	N/A	N/A	N/A
	2K	Tg(sox10:gal4);Tg(UAS:GCaMP6s) 3dpf DMSO	N/A	N/A	N/A	N/A	N/A
		Tg(sox10:gal4);Tg(UAS:GCaMP6s) 3dpf Jedi2	N/A	N/A	N/A	N/A	N/A
		Tg(sox10:gal4);Tg(UAS:GCaMP6s) 3dpf GsMTx4	N/A	N/A	N/A	N/A	N/A
	2L	DMSO	N/A	N/A	5 sox10+ cells	N/A	z score
		Jedi2	N/A	N/A	5 sox10+ cells	N/A	z score
		GsMTx4	N/A	N/A	5 sox10+ cells	N/A	z score
	2M	DMSO	8	17	52	N/A	z score
		Jedi2	7	18	79	N/A	z score
		GsMTx4	6	16	44	N/A	z score
	2N	DMSO = 2.692+/-1.553 calcium events	8	17	52
		GsMTx4 = 2.045+/-1.363 calcium events	6	16	44	DMSO vs. GsMTx4: p=0.0342	unpaired t test
		Jedi2 = 4.582+/-2.54 calcium events	7	18	79	DMSO vs. Jedi2: p<0.0001	unpaired t test
		Yoda1 = 4.486+/-1.579 calcium events	4	9	35	DMSO vs. Yoda1: p<0.0001	unpaired t test
	2O	DMSO = 2.424+/-1.714 calcium events	10	24	33
		GsMTx4 = 3.75+/-1.669 calcium events	4	8	8	DMSO vs GsMTx4: p=0.0558	unpaired t test
		Jedi2 = 2.571+/-2.004 calcium events	5	18	35	DMSO vs. Jedi2: p=0.7466	unpaired t test
		Yoda1 = 3.5+/-2.39 calcium events	4	7	8	DMSO vs. Yoda1: p=0.1490	unpaired t test
	2P	u6:empty-gRNA = 2.500+/-1.536 calcium events	6	16	40	p=0.0042	One-way ANOVA
		u6:piezo1-gRNA = 1.579+/-1.117 calcium events	4	13	57	u6:scrmbl-gRNA vs u6:piezo1-gRNA: p=0.0028	post hoc tukey test
		u6:piezo1-gRNA+Jedi2 = 1.857+/-1.464 calcium events	4	4	7	u6:piezo1-gRNA vs u6:piezo1-gRNA+Jedi2: p=0.8578	post hoc tukey test
	3A	Tg(sox10:gal4);Tg(UAS:GCaMP6s) 3dpf DMSO	N/A	N/A	N/A	N/A	N/A
		Tg(sox10:gal4);Tg(UAS:GCaMP6s) 3dpf Jedi2	N/A	N/A	N/A	N/A	N/A
	3B	Tg(sox10:gal4);Tg(UAS:GCaMP6s) 3dpf DMSO	N/A	N/A	6 sox10+ cells	N/A	z score
		Tg(sox10:gal4);Tg(UAS:GCaMP6s) 3dpf Jedi2	N/A	N/A	5 sox10+ cells	N/A	z score
	3C	DMSO = 0.4583+/-0.779 isolated calcium events	4	5	24
		GsMTx4 = 0.913+/-1.203 isolated calcium events	3	5	23	DMSO vs. GsMTx4: p=0.1294	unpaired t test
		Jedi2 = 1.305+/-1.221 isolated calcium events	7	18	59	DMSO vs. Jedi2: p=0.0024	unpaired t test
		Yoda1 = 2.286+/-1.718 isolated calcium events	3	6	28	DMSO vs. Yoda1: p<0.0001	unpaired t test
	3D	DMSO = 2.708+/-1.459 simultaneous calcium events	4	5	24
		GsMTx4 = 1.261+/-1.01 simultaneous calcium events	3	5	23	DMSO vs. GsMTx4: p=0.0003	unpaired t test
		Jedi2 = 3.322+/-2.278 simultaneous calcium events	7	18	59	DMSO vs. Jedi2: p=0.2261	unpaired t test
		Yoda1 = 2.107+/-1.474 simultaneous calcium events	3	6	28	DMSO vs. Yoda1: p=0.1470	unpaired t test
	3E	u6:empty-gRNA = 1.132+/-1.474 isolated calcium events	6	14	38	u6:scrmbl-gRNA vs u6:piezo1-gRNA: p=0.0071	unpaired t test
		u6:piezo1-gRNA = 0.4912+/-0.7820 isolated calcium events	4	13	57
	3F	u6:empty-gRNA = 1.342+/-0.7453 simultaneous calcium events	6	14	38	u6:scrmbl-gRNA vs u6:piezo1-gRNA: p=0.1740	unpaired t test
		u6:piezo1-gRNA = 1.088+/-0.9688 simultaneous calcium events	4	13	57
	3G	DMSO = 0.1429+/-0.378 calcium microdomains	7	7	N/A
		GsMTx4 = 0.1429+/-0.378 calcium microdomains	7	7	N/A	DMSO vs GsMTx4: p>0.9999	dunnett test
		Jedi2 = 1.375+/-0.9161 calcium microdomains	6	8	N/A	DMSO vs Jedi2: p=0.0025	dunnett test
	3H	DMSO = 0.4200+/-0.1521 seconds	8	8	N/A	DMSO vs Jedi2: p = 0.0680	unpaired t test
		Jedi2 = 1.929+/-3.149 seconds	5	7	N/A
	4A	Timeline of pharmacological treatment	N/A	N/A	N/A	N/A	N/A
	4B	Tg(sox10:gal4);Tg(UAS:GCaMP6s) 3dpf DMSO	N/A	N/A	N/A	N/A	N/A
		Tg(sox10:gal4);Tg(UAS:GCaMP6s) 3dpf Jedi2	N/A	N/A	N/A	N/A	N/A
	4C	Tg(sox10:gal4);Tg(UAS:GCaMP6s) 3dpf DMSO	N/A	N/A	7 sox10+ cells	N/A	z score
		Tg(sox10:gal4);Tg(UAS:GCaMP6s) 3dpf Jedi2	N/A	N/A	6 sox10+ cells	N/A	z score
	4D	DMSO = 0.625+/-0.7513 isolated calcium events	4	6	32
		GsMTx4 = 0.6818+/-0.7162 isolated calcium events	3	4	22	DMSO vs GsMTx4: p=0.9799	dunnett test
		Jedi2 = 1.52 +/-1.851 isolated calcium events	4	5	25	DMSO vs Jedi2: p=0.0132	dunnett test
	4E	DMSO = 2.063+/-1.848 simultaneous calcium events	4	6	32
		GsMTx4 = 0.8636+/-0.5602 simultanoeus calcium events	3	4	22	DMSO vs GsMTx4: p=0.0050	dunnett test
		Jedi2 = 1.56+/-1.193 simultaneous calcium events	4	5	25	DMSO vs Jedi2: p=0.3083	dunnett test
	4F	DMSO = 35.88%+/-28.78 high correlation coefficients	4	6	32
		GsMTx4 = 29.09%+/-31.65 high correlation coefficients	3	4	22	DMSO vs. GsMTx4: p=0.6206	dunnett test
		Jedi2 = 24.48%+/-27.16 high correlation coefficients	4	5	25	DMSO vs. Jedi2: p=0.2563	dunnett test
	4G	Timeline of pharmacological treatment	N/A	N/A	N/A	N/A	N/A
	4H	Tg(neurod:tagRFP) Sox10 DMSO	N/A	N/A	N/A	N/A	N/A
		Tg(neurod:tagRFP) Sox10 Jedi2	N/A	N/A	N/A	N/A	N/A
	4I	DMSO = 3.849+/-1.045 neurod+ cells	15	53	N/A
		GsMTx4 = 4.176+/-1.218 neurod+ cells	10	34	N/A	DMSO vs GsMTx4: p=0.3627	dunnett test
		Jedi2 = 2.231+/-1.218 neurod+ cells	10	39	N/A	DMSO vs. Jedi2: p<0.0001	dunnett test
		Yoda1 = 2.5+/-1.043 neurod+ cells	7	18	N/A	DMSO vs. Yoda1: p<0.0001	dunnett test
	4J	DMSO = 5.094+/-1.334 Sox10+ cells	15	53	N/A
		GsMTx4 = 4.912+/-0.996 Sox10+ cells	10	34	N/A	DMSO vs GsMTx4: p=0.8294	dunnett test
		Jedi2 = 3.359+/-0.8107 Sox10+ cells	10	39	N/A	DMSO vs Jedi2: p<0.0001	dunnett test
		Yoda1 = 4.389+/-1.378 Sox10+ cells	7	18	N/A	DMSO vs Yoda1: p=0.0693	dunnett test
	4K	Timeline of optogenetic manipulation	N/A	N/A	N/A	N/A	N/A
	4L	Tg(sox10:gal4);Tg(UAS:GCaMP6s) HuCD exposed to 488	N/A	N/A	N/A	N/A	N/A
		Tg(sox10:gal4);Tg(UAS:GCaMP6s) HuCD not exposed to 488	N/A	N/A	N/A	N/A	N/A
	4M	exposed to 488 = 2.556+/-0.5270 HuCD+ cells	4	9	N/A	exposed vs unexposed: p=0.1281	unpaired t test
		not exposed to 488 = 3.000+/-0 HuCD+ cells	4	4	N/A
	4N	exposed to 488 = 3.778+/-0.6667 Sox10+ cells	4	9	N/A	exposed vs unexposed: p=0.5614	unpaired t test
		not exposed to 488 = 3.500+/-1.000 Sox10+ cells	4	4	N/A
	4O	2dpf DMSO = 88.24% with cell divisions	6	17	N/A
		2dpf Jedi2 = 67.74% with cell divisions	8	31	N/A	DMSO vs Jedi2 2dpf: p=0.1694	Fisher's exact
		3dpf DMSO = 70.83% with cell divisions	8	24	N/A
		3dpf Jedi2 = 33.33% with cell divisions	8	24	N/A	DMSO vs Jedi2 3dpf: p=0.0199	Fisher's exact
	4P	2dpf DMSO = 11.76% with cell death	6	17	N/A
		2dpf Jedi2 = 3.23% with cell death	8	31	N/A	DMSO vs Jedi2 3dpf: p=0.2831	Fisher's exact
		3dpf DMSO = 29.17% with cell death	8	24	N/A
		3dpf Jedi2 = 16.67% with cell death	8	24	N/A	DMSO vs Jedi2 3dpf: p=0.4936	Fisher's exact
	4Q	DMSO = 11.6+/-5.929 seconds	12	N/A	N/A
		GsMTx4 = 6.545+/-6.97 seconds	11	N/A	N/A	DMSO vs GsMTx4: p=0.0743	unpaired t test
		Jedi2 = 6.473+/-6.008 seconds	13	N/A	N/A	DMSO vs Jedi2" p=0.0427	unpaired t test
	S1A	neurod 3dpf = 2.364+/-1.12 calcium events	4	9	11	N/A	N/A
		sox10 3dpf = 3.600+/-1.78 calcium events	5	14	25	N/A	N/A
	S1B	Tg(sox10:gal4);Tg(UAS:GCaMP6s) 3dpf = 2.216+/-2.663 time points	5	20	97 cells, 412 calcium events	N/A	N/A
	S2A	Tg(sox10:gal4);Tg(UAS:GCaMP6s);Tg(neurod:tagRFP)3dpf	N/A	N/A	N/A	N/A	N/A
	S2B	86.32%+/-12.66 sox10+ ensheathment around neuron	5	14	37	N/A	N/A
	S2C	69.33%+/-21.68 sox10+ with ensheathing phenotype	7	18	74	N/A	N/A
	S3A	Tg(sox10:gal4);Tg(UAS:GCaMP6s) 3dpf	N/A	N/A	N/A	N/A	N/A
	S3B	Tg(sox10:gal4);Tg(UAS:GCaMP6s) 2dpf	6	10	46	N/A	z score
		Tg(sox10:gal4);Tg(UAS:GCaMP6s) 3dpf	4	6	27	N/A	z score
		Tg(sox10:gal4);Tg(UAS:GCaMP6s) 4dpf	4	7	34	N/A	z score
	S3C	Tg(sox10:gal4);Tg(UAS:GCaMP6s) 2dpf: 0-25% of DRG = 3.400+/-2.716, 26-50% = 1.300+/-1.337, 51-75% = 0.9000+/-0.7379, 76-100% = 0.6000+/-0.6992	6	10	46	N/A	N/A
		Tg(sox10:gal4);Tg(UAS:GCaMP6s) 3dpf: 0-25% of DRG = 3.000+/-4.648, 26-50% = 2.000+/-1.414, 51-75% = 1.500+/-1.049, 76-100% = 0.8333+/-0.7528	4	6	27	N/A	N/A
		Tg(sox10:gal4);Tg(UAS:GCaMP6s) 4dpf: 0-25% of DRG = 2.286+/-1.604, 26-50% = 1.571+/-1.813, 51-75% = 1.000+/-1.528, 76-100% = 0.8571+/-1.069	4	7	34	N/A	N/A
	S4A	Sox10:meGFP piezo1 3dpf	N/A	N/A	N/A	N/A	N/A
	S4B	DRG with piezo1 puncta = 68%	13	44	N/A	N/A	N/A
		DRG without piezo1 puncta = 32%	13	44	N/A	N/A	N/A
	S5	Y = 154.1*X + 69.88 average change in fluorescence over time	7	7	7	Is slope significantly non-zero? p<0.0001	Simple Linear Regression
	S6A	10μM Yoda1 = 3.345+/-1.758 calcium events	2	7	29	10μM Yoda1 vs. 40μM Yoda1: p=0.8698	post hoc Tukey Test
		40μM Yoda1 = 3.111+/-1.968 calcium events	3	9	36	10μM Yoda1 vs. 100μM: Yoda1 p=0.1003	post hoc Tukey Test
		100μM Yoda1 = 4.314+/-1.827 calcium events	2	5	35	40μM Yoda1 vs. 100μM: Yoda1 p=0.0207	post hoc Tukey Test
	S6B	10μM Jedi2 = 2.238+/-1.226 calcium events	3	9	42	10μM Jedi2 vs. 40μM Jedi2: p=0.0051	post hoc Tukey Test
		40μM Jedi2 = 3.742+/-2.490 calcium events	3	8	31	10μM Jedi2 vs. 100μM Jedi2: p=0.0626	post hoc Tukey Test
		100μM Jedi2 = 3.143+/-2.132 calcium events	5	14	63	40μM Jedi2 vs. 100μM Jedi2: p=0.3602	post hoc Tukey Test
	S7A	Sanger sequencing for piezo1of scramble gRNA/Cas9 injected animals	4	N/A	N/A	N/A	N/A
		Sanger sequencing for piezo1 of piezo1 gRNA/Cas9 injected animals	22	N/A	N/A	N/A	N/A
	S7B	Percent of animals with Indels = 86%	22	N/A	N/A	N/A	N/A
		Percent of animals without indels = 14%	22	N/A	N/A	N/A	N/A
	S8A	Tg(sox10:megfp) polr2	6	18	N/A	N/A	N/A
	S8B	Tg(sox10:megfp) dapB	7	24	N/A	N/A	N/A
	S9A	5dpf DMSO	4	N/A	N/A	N/A	N/A
		5dpf GsMTx4	4	N/A	N/A	N/A	N/A
		5dpf Yoda1	4	N/A	N/A	N/A	N/A
		5dpf Jedi2	4	N/A	N/A	N/A	N/A
	S9B	5dpf DMSO = 3.617 mm	10	N/A	N/A	p = 0.3220	One-way ANOVA
		5dpf GsMTx4 = 3.608 mm	9	N/A	N/A	DMSO vs GsMTx4: p = 0.9914	dunnett test
		5dpf Yoda1 = 3.575 mm	10	N/A	N/A	DMSO vs Yoda1: p = 0.5376	dunnett test
		5dpf Jedi2 = 3.555 mm	10	N/A	N/A	DMSO vs Jedi2: p = 0.2391	dunnett test
	S10A	3dpf Tg(sox10:gal4);Tg(UAS:GCaMP6s) treated with DMSO during resting, compression, and decompression	1	1	N/A	N/A	N/A
		change in fluorescence of DMSO treated DRG	1	1	N/A	N/A	Δf/f
		3dpf Tg(sox10:gal4);Tg(UAS:GCaMP6s) treated with DMSO during resting, compression, and decompression	1	1	N/A	N/A	N/A
		change in fluorescence of DMSO treated DRG	1	1	N/A	N/A	Δf/f
	S10B	3dpf Tg(sox10:gal4);Tg(UAS:GCaMP6s) treated with GsMTx4 during resting, compression, and decompression	1	1	N/A	N/A	N/A
		change in fluorescence of GsMTx4 treated DRG	1	1	N/A	N/A	Δf/f
		3dpf Tg(sox10:gal4);Tg(UAS:GCaMP6s) treated with GsMTx4 during resting, compression, and decompression	1	1	N/A	N/A	N/A
		change in fluorescence of GsMTx4 treated DRG	1	1	N/A	N/A	Δf/f
