# Supplementary material for: Piezo1-mediated spontaneous calcium transients in satellite glia impact dorsal root ganglia development
Source: PLoS Biol. 2023 Sep 25;21(9):e3002319. doi: 10.1371/journal.pbio.3002319 (PMC10564127; doi:10.1371/journal.pbio.3002319)
Supplement: S1 Data — (XLSX) [file pbio.3002319.s012.xlsx]

## Sheet: Fig 1G
	Number of isolated calcium transients per sox10+ cell at 2-4dpf
			Number of isolated calcium transients
				2dpf	3dpf	4dpf
			Sox10+ cell #1	0	0	0
			Sox10+ cell #2	0	0	0
			Sox10+ cell #3	0	0	0
			Sox10+ cell #4	0	0	0
			Sox10+ cell #5	0	5	0
			Sox10+ cell #6	0	0	0
			Sox10+ cell #7	0	0	1
			Sox10+ cell #8	0	0	1
			Sox10+ cell #9	1	1	1
			Sox10+ cell #10	1	4	0
			Sox10+ cell #11	4	1	0
			Sox10+ cell #12	0	2	0
			Sox10+ cell #13	0	1	0
			Sox10+ cell #14	0	0	2
			Sox10+ cell #15	0	0	0
			Sox10+ cell #16	0	0	0
			Sox10+ cell #17	0	0	0
			Sox10+ cell #18	0	0	1
			Sox10+ cell #19	0	0	0
			Sox10+ cell #20	0	0	0
			Sox10+ cell #21	0	0	1
			Sox10+ cell #22	0	0	1
			Sox10+ cell #23	0	0	2
			Sox10+ cell #24	0	0	0
			Sox10+ cell #25	0	0	0
			Sox10+ cell #26	1	0	0
			Sox10+ cell #27	0	1	0
			Sox10+ cell #28	0		0
			Sox10+ cell #29	0		0
			Sox10+ cell #30	0		0
			Sox10+ cell #31	1		0
			Sox10+ cell #32	0		0
			Sox10+ cell #33	0		1
			Sox10+ cell #34	2		0
			Sox10+ cell #35	0
			Sox10+ cell #36	0
			Sox10+ cell #37	0
			Sox10+ cell #38	0
			Sox10+ cell #39	6
			Sox10+ cell #40	2
			Sox10+ cell #41	2
			Sox10+ cell #42	0
			Sox10+ cell #43	0
			Sox10+ cell #44	1
			Sox10+ cell #45	0
			Sox10+ cell #46	0

## Sheet: Fig 1H
Number of simultaneous calcium transients per sox10+ cell at 2-4dpf
		Number of simultaneous calcium transients
			2dpf	3dpf	4dpf
		Sox10+ cell #1	1	0	3
		Sox10+ cell #2	1	1	5
		Sox10+ cell #3	1	1	6
		Sox10+ cell #4	1	1	4
		Sox10+ cell #5	0	3	1
		Sox10+ cell #6	1	2	2
		Sox10+ cell #7	1	3	2
		Sox10+ cell #8	1	3	2
		Sox10+ cell #9	1	1	2
		Sox10+ cell #10	1	4	1
		Sox10+ cell #11	0	8	1
		Sox10+ cell #12	1	4	1
		Sox10+ cell #13	0	5	1
		Sox10+ cell #14	2	1	1
		Sox10+ cell #15	1	1	1
		Sox10+ cell #16	1	2	1
		Sox10+ cell #17	1	3	2
		Sox10+ cell #18	2	3	2
		Sox10+ cell #19	1	1	2
		Sox10+ cell #20	1	1	3
		Sox10+ cell #21	1	2	1
		Sox10+ cell #22	2	2	3
		Sox10+ cell #23	1	2	2
		Sox10+ cell #24	4	1	1
		Sox10+ cell #25	2	1	1
		Sox10+ cell #26	1	1	1
		Sox10+ cell #27	1	1	1
		Sox10+ cell #28	2		1
		Sox10+ cell #29	2		1
		Sox10+ cell #30	2		1
		Sox10+ cell #31	2		1
		Sox10+ cell #32	1		2
		Sox10+ cell #33	1		1
		Sox10+ cell #34	1		1
		Sox10+ cell #35	1
		Sox10+ cell #36	1
		Sox10+ cell #37	1
		Sox10+ cell #38	1
		Sox10+ cell #39	0
		Sox10+ cell #40	1
		Sox10+ cell #41	1
		Sox10+ cell #42	1
		Sox10+ cell #43	1
		Sox10+ cell #44	1
		Sox10+ cell #45	1
		Sox10+ cell #46	1

## Sheet: Fig 1I
	number of seconds per calcium microdomain
		Seconds
		Calcium Microdomain transient #1	10
		Calcium Microdomain transient #2	10
		Calcium Microdomain transient #3	10
		Calcium Microdomain transient #4	5
		Calcium Microdomain transient #5	35
		Calcium Microdomain transient #6	15
		Calcium Microdomain transient #7	5
		Calcium Microdomain transient #8	5
		Calcium Microdomain transient #9	5
		Calcium Microdomain transient #10	10
		Calcium Microdomain transient #11	10
		Calcium Microdomain transient #12	15
		Calcium Microdomain transient #13	5
		Calcium Microdomain transient #14	5
		Calcium Microdomain transient #15	10
		Calcium Microdomain transient #16	5
		Calcium Microdomain transient #17	15
		Calcium Microdomain transient #18	5
		Calcium Microdomain transient #19	20
		Calcium Microdomain transient #20	5
		Calcium Microdomain transient #21	15
		Calcium Microdomain transient #22	5
		Calcium Microdomain transient #23	35
		Calcium Microdomain transient #24	5
		Calcium Microdomain transient #25	20
		Calcium Microdomain transient #26	5
		Calcium Microdomain transient #27	5
		Calcium Microdomain transient #28	35
		Calcium Microdomain transient #29	15
		Calcium Microdomain transient #30	5
		Calcium Microdomain transient #31	10
		Calcium Microdomain transient #32	15
		Calcium Microdomain transient #33	20
		Calcium Microdomain transient #34	20
		Calcium Microdomain transient #35	10
		Calcium Microdomain transient #36	5
		Calcium Microdomain transient #37	20
		Calcium Microdomain transient #38	5
		Calcium Microdomain transient #39	5
		Calcium Microdomain transient #40	5
		Calcium Microdomain transient #41	50
		Calcium Microdomain transient #42	5
		Calcium Microdomain transient #43	10
		Calcium Microdomain transient #44	5
		Calcium Microdomain transient #45	5
		Calcium Microdomain transient #46	10
		Calcium Microdomain transient #47	5

## Sheet: Fig 1J
	number of micrometers^3 per calcium microdomain
		Number of micrometers cubed
		calcium microdomain #1	54.62
		calcium microdomain #2	32.34
		calcium microdomain #3	35.646
		calcium microdomain #4	15.525
		calcium microdomain #5	80.997
		calcium microdomain #6	26.304
		calcium microdomain #7	11.212
		calcium microdomain #8	28.677
		calcium microdomain #9	15.38
		calcium microdomain #10	29.036
		calcium microdomain #11	19.62
		calcium microdomain #12	21.777
		calcium microdomain #13	7.545
		calcium microdomain #14	36.654
		calcium microdomain #15	36.222

## Sheet: Fig 1N
	Average percent of high correltation coefficient per DRG cell at 2-4dpf
		Percent of high correlation coefficient
			2dpf	3dpf	4dpf
		Cell #1	75	0	66
		Cell #2	75	66	66
		Cell #3	75	66	100
		Cell #4	75	66	33
		Cell #5	0	0	50
		Cell #6	33	66	50
		Cell #7	100	33	0
		Cell #8	33	33	75
		Cell #9	33	0	75
		Cell #10	33	0	75
		Cell #11	0	0	75
		Cell #12	33	25	75
		Cell #13	0	25	75
		Cell #14	16	0	0
		Cell #15	50	25	50
		Cell #16	33	75	50
		Cell #17	16	50	100
		Cell #18	33	50	50
		Cell #19	16	25	50
		Cell #20	33	100	0
		Cell #21	0	75	0
		Cell #22	25	75	33
		Cell #23	0	75	33
		Cell #24	25	66	100
		Cell #25	0	33	100
		Cell #26	0	33	100
		Cell #27	0	0	100
		Cell #28	33		100
		Cell #29	33		100
		Cell #30	66		50
		Cell #31	33		25
		Cell #32	33		50
		Cell #33	0		25
		Cell #34	0		50
		Cell #35	66
		Cell #36	66
		Cell #37	66
		Cell #38	33
		Cell #39	0
		Cell #40	33
		Cell #41	0
		Cell #42	75
		Cell #43	100
		Cell #44	75
		Cell #45	100
		Cell #46	100
		Cell #47	25
		Cell #48	0
		Cell #49	25
		Cell #50	0

## Sheet: Fig 1P
	Average number of Cxn43 puncta per DRG
	Number of Cxn43 puncta
		2dpf	3dpf	4dpf
	DRG #1	0	2	3
	DRG #2	0	0	3
	DRG #3	0	2	3
	DRG #4	1	0	2
	DRG #5	1	0	2
	DRG #6	1	0	2
	DRG #7	0	2	0
	DRG #8	0	2	1
	DRG #9	0	1	2
	DRG #10	0	0	2
	DRG #11	0	1	2
	DRG #12	2	0	5
	DRG #13	1	2	2
	DRG #14	0	2	2
	DRG #15	2	2	2
	DRG #16	1	1	3
	DRG #17	0	0	3
	DRG #18	0	1	2
	DRG #19		1	3
	DRG #20		3	1
	DRG #21		1	2
	DRG #22		1	1
	DRG #23		1	1
	DRG #24		1	4
	DRG #25		0
	DRG #26		1
	DRG #27		1
	DRG #28		0
	DRG #29		1

## Sheet: Fig 1Q
	Average percent of high correlation coefficients per cell
	Percent of high correlation coefficients
		DMSO	CBX
	Cell #1	33	0
	Cell #2	33	0
	Cell #3	33	0
	Cell #4	33	25
	Cell #5	100	25
	Cell #6	100	33
	Cell #7	100	66
	Cell #8	100	33
	Cell #9	25	0
	Cell #10	25	40
	Cell #11	0	0
	Cell #12	0	0
	Cell #13	0	60
	Cell #14	50	60
	Cell #15	50	40
	Cell #16	50	25
	Cell #17	25	50
	Cell #18	25	0
	Cell #19	14	25
	Cell #20	28	50
	Cell #21	14	0
	Cell #22	14	0
	Cell #23	43	0
	Cell #24	28	0
	Cell #25	28	0
	Cell #26	0	0
	Cell #27		0
	Cell #28		33
	Cell #29		33
	Cell #30		25
	Cell #31		25
	Cell #32		50
	Cell #33		50
	Cell #34		0

## Sheet: Fig 1S
	Average number of calcium events per DRG following pharmacological treatment
		Number of calcium events
		DMSO	HMR1556 (potassium blocker) 20um	Apyrase (ATPase) 10U	Thaps (ER calcium channel) 10uM	GsMTx4 (mechanosensation) 1uM	CBX (gap junctions) 100uM
	DRG #1	0	1	2	20	2	1
	DRG #2	2	1	1	19	1	1
	DRG #3	0	0	5	22	2	0
	DRG #4	0	1	3	25	0	2
	DRG #5	0	1	2	5	2	12
	DRG #6	2	2	9	8	0	14
	DRG #7	0	3	3	12	0	5
	DRG #8	0	4	8	10	2	1
	DRG #9	10	5	5	19	1	0
	DRG #10	12	3	3	7	2	1
	DRG #11	8	4	6	16	0	18
	DRG #12	2	2	7	12	0	16
	DRG #13	2	8	29	4	1	17
	DRG #14	0	11	3			28
	DRG #15	4	5	1
	DRG #16	3
	DRG #17	10
	DRG #18	4
	DRG #19	2
	DRG #20	5
	DRG #21	11
	DRG #22	4
	DRG #23	8
	DRG #24	1
	DRG #25	1
	DRG #26	0
	DRG #27	1
	DRG #28	15
	DRG #29	1
	DRG #30	1
	DRG #31	2
	DRG #32	1
	DRG #33	2
	DRG #34	4
	DRG #35	4
	DRG #36	4
	DRG #37	5
	DRG #38	14
	DRG #39	11
	DRG #40	12
	DRG #41	10
	DRG #42	3
	DRG #43	2
	DRG #44	6
	DRG #45	12
	DRG #46	1
	DRG #47	4
	DRG #48	3
	DRG #49	1
	DRG #50	5
	DRG #51	4
	DRG #52	5
	DRG #53	2
	DRG #54	5
	DRG #55	4
	DRG #56	2
	DRG #57	2
	DRG #58	3
	DRG #59	3
	DRG #60	3
	DRG #61	3
	DRG #62	3
	DRG #63	3
	DRG #64	3

## Sheet: Fig 2C
		Percentage of DRG responding to mechanical compression
			Number of DRG (1 per fish) responding to mechanical compression	Number of DRG (1 per fish) not responding to mechanical compression
		DMSO sox10 2dpf	4	3
		GsMTx4 sox10 2dpf	1	4
		DMSO sox10 3dpf	9	2
		GsMTx4 sox10 3dpf	0	4
		DMSO neurod 2dpf	0	5
		GsMTx4 neurod 2dpf	0	4
		DMSO neurod 3dpf	5	0
		GsMTx4 neurod 3dpf	1	3

## Sheet: Fig 2E
		Calcium dynamics of mechanical compression assay DMSO						Calcium dynamics of mechanical compression assay GsMTx4
		Change in fluorescent intensity of single DRG in animal treated with DMSO						Change in fluorescent intensity of single DRG in animal treated with GsMTx4
				Resting	Compression	Decompression				Resting	Compression	Decompression
			Seconds	Δf/f	Δf/f	Δf/f			Seconds	Δf/f	Δf/f	Δf/f
			0	0					0	0
			0.15	-0.00116					0.15	-0.00203
			0.3	-0.00255					0.3	0.000112
			0.45	-0.00027					0.45	-0.00125
			0.6	-0.0028					0.6	-0.00188
			0.75	-0.003					0.75	-0.00164
			0.9	-0.00409					0.9	-0.00174
			1.05	-0.00307					1.05	-0.00135
			1.2	-0.00362					1.2	-0.00195
			1.35	-0.00205					1.35	-0.00197
			1.5	-0.00417					1.5	-0.00158
			1.65	-0.00366					1.65	0.000998
			1.8	-0.00418					1.8	-0.00207
			1.95	-0.00268					1.95	-0.00018
			2.1	-0.00388					2.1	0.000105
			2.25	-0.00521					2.25	-0.00045
			2.4	-0.00406					2.4	-0.00099
			2.55	0.000205					2.55	-0.00198
			2.7	-0.00308					2.7	-0.00036
			2.85	-0.00489					2.85	-0.00042
			3	-0.00308					3	0.001088
			3.15	-0.00115					3.15	-0.00136
			3.3	-0.00372					3.3	0.000362
			3.45	-0.00612					3.45	-5.2e-05
			3.6	-0.00447					3.6	-0.00227
			3.75	-0.00324					3.75	-0.0001
			3.9	-0.00026					3.9	8.23e-05
			4.05	-0.0046					4.05	0.002021
			4.2	-0.00377					4.2	0.00097
			4.35	-0.00135					4.35	0.001394
			4.5	-0.00212					4.5	-0.00026
			4.65	-0.00173					4.65	0.001597
			4.8	-0.00148					4.8	0.001669
			4.95	-0.00186					4.95	-0.00196
			5.1	-0.00054					5.1	-0.00154
			5.25	-0.01943	-0.01943				5.25	0.000564	0.000564
			5.4		-0.02384				5.4		0.000425
			5.55		-0.01023				5.55		-0.00178
			5.7		-0.00959				5.7		0.00085
			5.85		-0.01544				5.85		-0.00322
			6		-0.01848				6		-0.00361
			6.15		-0.02242				6.15		-0.00117
			6.3		-0.02315				6.3		-0.0004
			6.45		-0.01962				6.45		0.003128
			6.6		-0.0119				6.6		-0.00189
			6.75		-0.01316				6.75		-0.00433
			6.9		-0.00672				6.9		-0.00212
			7.05		0.000962				7.05		-0.004
			7.2		0.003465				7.2		-0.0023
			7.35		0.011386				7.35		0.00062
			7.5		0.014146				7.5		-0.00051
			7.65		0.013169				7.65		-0.0009
			7.8		0.014938				7.8		-0.00437
			7.95		0.008984				7.95		-0.00492
			8.1		0.014407				8.1		-0.0028	-0.0028
			8.25		0.014149				8.25			-0.00303
			8.4		0.016068				8.4			-0.00057
			8.55		0.015325				8.55			-0.00271
			8.7		0.015957				8.7			-0.00513
			8.85		0.01385				8.85			-0.00299
			9		0.01323				9			-0.00322
			9.15		0.004277				9.15			-0.00432
			9.3		0.018489				9.3			-0.00168
			9.45		0.022987				9.45			-0.0015
			9.6		0.017708				9.6			-0.00176
			9.75		0.02419				9.75			-0.0013
			9.9		0.020933				9.9			-0.00168
			10.05		0.011188				10.05			-0.00436
			10.2		0.020617				10.2			-0.00249
			10.35		0.006811				10.35			-0.00137
			10.5		0.005734				10.5			-0.00169
			10.65		0.005984				10.65			0.001662
			10.8		0.00698				10.8			-0.0038
			10.95		0.008114				10.95			-0.00484
			11.1		0.007471				11.1			-0.00808
			11.25		0.006855				11.25			-0.0021
			11.4		0.005843
			11.55		0.007393
			11.7		0.010227
			11.85		0.010892
			12		0.009431	0.009431
			12.15			0.010488
			12.3			0.011915
			12.45			0.015317
			12.6			0.013411
			12.75			0.014657
			12.9			0.017519
			13.05			0.015575
			13.2			0.015519
			13.35			0.015391
			13.5			0.017767
			13.65			0.019093
			13.8			0.020548
			13.95			0.019206
			14.1			0.021048
			14.25			0.020114
			14.4			0.040794
			14.55			0.056355
			14.7			0.063039
			14.85			0.070125
			15			0.072402
			15.15			0.075578
			15.3			0.076401

[truncated: 36 more sheets: Fig 2F, Fig 2H, Fig 2J, Fig 2N, Fig 2O, Fig 2P, Fig 3C, Fig 3D, Fig 3E, Fig 3F, Fig 3G, Fig 3H, Fig 4D, Fig 4E, Fig 4F, Fig 4I, Fig 4J, Fig 4M, Fig 4N, Fig 4O …]
